# Supplementary material for: From the real device to the digital twin: A coupled experimental-numerical strategy to investigate a novel bioresorbable vascular scaffold
Source: PLoS One. 2021 Jun 4;16(6):e0252788. doi: 10.1371/journal.pone.0252788 (PMC8177663; doi:10.1371/journal.pone.0252788)
Supplement: S1 File — (XLSX) [file pone.0252788.s001.xlsx]

## Sheet: FIGURE 5
EXPERIMENTAL	FAST -FILTERED							SLOW -FILTERED					COMPUTATIONAL		ATTEMPT FEA					ATTEMPT FEA									CALIBR UNIT STRESS FREE							CALIBR UNIT STRESS FREE							CALIBR UNIT RESIDUALS
	MEAN		ERROR					MEAN		ERROR					FAST					SLOW									FAST							SLOW							FAST
	Disp [mm]	Load [N]	MAX	MIN				Disp [mm]	Load [N]	MAX	MIN				TIME	DISPLACEMENT	LOAD			TIME	DISPLACEMENT	LOAD							TIME	DISPLACEMENT	LOAD					TIME	DISPLACEMENT	LOAD					TIME	DISPLACEMENT	LOAD
	0.0015	0.0005	0.0015	0.0015				0.0005	0.0005	0.0005	0.0005				0	0	0			0	0	0							0	0	0					0	0	0					0	0	0
	0.299	0.143	0.005	0.005				0.2995	0.0975	0.0055	0.0055				0.25	0.025	0.00890562			1	0.025	0.00888528							0.25	0.025	0.0117885					1	0.025	0.011779					0.25	0.025	0.0123477
	0.5985	0.267	0.012	0.012				0.6	0.174	0.01	0.01				0.5	0.0500001	0.0177574			2	0.0500001	0.0176027							0.5	0.0500001	0.0235507					2	0.0500001	0.0234768					0.5	0.0500001	0.0245433
	0.8975	0.3685	0.0165	0.0165				0.901	0.2415	0.0115	0.0115				0.75	0.075	0.0265339			3	0.075	0.0260126							0.75	0.075	0.0352759					3	0.075	0.0350188					0.75	0.075	0.0366223
	1.197	0.4395	0.0115	0.0115				1.201	0.3	0.009	0.009				1	0.0999999	0.0352066			4	0.0999999	0.0340827							1	0.0999999	0.0469483					4	0.0999999	0.0463764					1	0.0999999	0.0485841
	1.496	0.48	0.001	0.001				1.502	0.344	0.005	0.005				1.25	0.125	0.0437524			5	0.125	0.0417643							1.25	0.125	0.0585562					5	0.125	0.0575066					1.25	0.125	0.0604296
	1.793	0.515	0.007	0.007				1.802	0.373	0.002	0.002				1.5	0.15	0.052148			6	0.15	0.0490341							1.5	0.15	0.0700848					6	0.15	0.0683766					1.5	0.15	0.072156
	2.0945	0.527	0.006	0.006				2.103	0.3925	0.0015	0.0015				1.75	0.175	0.0603756			7	0.175	0.0558863							1.75	0.175	0.0815238					7	0.175	0.0789564					1.75	0.175	0.0837642
	2.3935	0.5355	0.0045	0.0045				2.403	0.41	0	0				2	0.2	0.068418			8	0.2	0.0623298							2	0.2	0.0928584					8	0.2	0.0892248					2	0.2	0.09525
	2.693	0.546	0.006	0.006				2.704	0.427	0.001	0.001				2.25	0.225	0.076263			9	0.225	0.0683874							2.25	0.225	0.10408					9	0.225	0.099168					2.25	0.225	0.106614
	3	0.557	0.006	0.006				3	0.4415	0.0015	0.0015				2.5	0.25	0.083901			10	0.25	0.0740862							2.5	0.25	0.115177					10	0.25	0.108778					2.5	0.25	0.11785
	3	0.3655	0.0095	0.0095				3	0.2705	0.0015	0.0015				2.75	0.275	0.091326			11	0.275	0.0794568							2.75	0.275	0.126142					11	0.275	0.118049					2.75	0.275	0.128956
	2.699	0.236	0.016	0.016				2.7	0.152	0.002	0.002				3	0.3	0.0985332			12	0.3	0.0845346							3	0.3	0.136963					12	0.3	0.126986					3	0.3	0.139924
	2.3995	0.129	0.019	0.019				2.399	0.054	0	0				3.25	0.324999	0.105522			13	0.324999	0.0893514							3.25	0.324999	0.147635					13	0.324999	0.135595					3.25	0.324999	0.150752
	2.1005	0.0285	0.0295	0.0295				2.099	-0.025	0.004	0.004				3.5	0.350001	0.112292			14	0.350001	0.0939372							3.5	0.350001	0.158151					14	0.350001	0.143881					3.5	0.350001	0.161431
	1.801	-0.047	0.03	0.03											3.75	0.375	0.118847			15	0.375	0.0983226							3.75	0.375	0.168505					15	0.375	0.151861					3.75	0.375	0.171959
	1.5015	-0.1165	0.0345	0.0345											4	0.399999	0.125192			16	0.399999	0.102533							4	0.399999	0.178691					16	0.399999	0.159547					4	0.399999	0.182329
	1.2025	-0.1695	0.0335	0.0335											4.25	0.425001	0.131332			17	0.425001	0.106591							4.25	0.425001	0.188708					17	0.425001	0.166952					4.25	0.425001	0.192539
	0.9035	-0.2145	0.0335	0.0335											4.5	0.45	0.137273			18	0.45	0.110519							4.5	0.45	0.198548					18	0.45	0.174094					4.5	0.45	0.202582
															4.75	0.474999	0.143025			19	0.474999	0.114333							4.75	0.474999	0.208214					19	0.474999	0.180989					4.75	0.474999	0.212461
															5	0.500001	0.148593			20	0.500001	0.118049							5	0.500001	0.217701					20	0.500001	0.187652					5	0.500001	0.222168
															5.25	0.525	0.153988			21	0.525	0.121681							5.25	0.525	0.22701					21	0.525	0.1941					5.25	0.525	0.231706
															5.5	0.549999	0.159218			22	0.549999	0.12524							5.5	0.549999	0.236138					22	0.549999	0.200348					5.5	0.549999	0.241069
															5.75	0.575001	0.164292			23	0.575001	0.128734							5.75	0.575001	0.245089					23	0.575001	0.206409					5.75	0.575001	0.250262
															6	0.6	0.169217			24	0.6	0.132176							6	0.6	0.253861					24	0.6	0.212299					6	0.6	0.259279
															6.25	0.624999	0.174005			25	0.624999	0.135569							6.25	0.624999	0.262457					25	0.624999	0.218029					6.25	0.624999	0.268126
															6.5	0.650001	0.178663			26	0.650001	0.13892							6.5	0.650001	0.270877					26	0.650001	0.223611					6.5	0.650001	0.276847
															6.75	0.675	0.183198			27	0.675	0.142235							6.75	0.675	0.279127					27	0.675	0.229058					6.75	0.675	0.285347
															7	0.699999	0.187618			28	0.699999	0.145517							7	0.699999	0.287204					28	0.699999	0.234377					7	0.699999	0.293675
															7.25	0.725001	0.191932			29	0.725001	0.148772							7.25	0.725001	0.295117					29	0.725001	0.23958					7.25	0.725001	0.301836
															7.5	0.75	0.196144			30	0.75	0.151999							7.5	0.75	0.302863					30	0.75	0.244672					7.5	0.75	0.309826
															7.75	0.774999	0.200265			31	0.774999	0.155204							7.75	0.774999	0.31045					31	0.774999	0.249659					7.75	0.774999	0.317653
															8	0.800001	0.204297			32	0.800001	0.158386							8	0.800001	0.317878					32	0.800001	0.254547					8	0.800001	0.325313
															8.25	0.825	0.208248			33	0.825	0.161549							8.25	0.825	0.325153					33	0.825	0.259341					8.25	0.825	0.332813
															8.5	0.849999	0.212123			34	0.849999	0.164693							8.5	0.849999	0.332276					34	0.849999	0.264043					8.5	0.849999	0.340149
															8.75	0.875001	0.215927			35	0.875001	0.167821							8.75	0.875001	0.339251					35	0.875001	0.268657					8.75	0.875001	0.347327
															9	0.9	0.219664			36	0.9	0.17093							9	0.9	0.346081					36	0.9	0.273184					9	0.9	0.354346
															9.25	0.924999	0.22334			37	0.924999	0.174025							9.25	0.924999	0.352769					37	0.924999	0.277627					9.25	0.924999	0.361213
															9.5	0.950001	0.226957			38	0.950001	0.177102							9.5	0.950001	0.359318					38	0.950001	0.281986					9.5	0.950001	0.367923
															9.75	0.975	0.23052			39	0.975	0.180165							9.75	0.975	0.365733					39	0.975	0.286262					9.75	0.975	0.374485
															10	0.999999	0.234031			40	0.999999	0.183211							10	0.999999	0.372013					40	0.999999	0.29045					10	0.999999	0.380893
															10.25	1.025	0.237494			41	1.025	0.186242							10.25	1.025	0.37816					41	1.025	0.294547					10.25	1.025	0.387155
															10.5	1.05	0.240911			42	1.05	0.189254							10.5	1.05	0.384173					42	1.05	0.298574					10.5	1.05	0.393268
															10.75	1.075	0.244286			43	1.075	0.192249							10.75	1.075	0.390056					43	1.075	0.302476					10.75	1.075	0.399239
															11	1.1	0.247618			44	1.1	0.195224							11	1.1	0.395806					44	1.1	0.306279					11	1.1	0.405065
															11.25	1.125	0.250912			45	1.125	0.198181							11.25	1.125	0.401428					45	1.125	0.309985					11.25	1.125	0.410753
															11.5	1.15	0.254167			46	1.15	0.201116							11.5	1.15	0.406916					46	1.15	0.313585					11.5	1.15	0.416297
															11.75	1.175	0.257388			47	1.175	0.204031							11.75	1.175	0.412276					47	1.175	0.317081					11.75	1.175	0.421704
															12	1.2	0.260573			48	1.2	0.206921							12	1.2	0.417505					48	1.2	0.320471					12	1.2	0.426971
															12.25	1.225	0.263726			49	1.225	0.209789							12.25	1.225	0.422606					49	1.225	0.323754					12.25	1.225	0.432142
															12.5	1.25	0.266844			50	1.25	0.21263							12.5	1.25	0.427579					50	1.25	0.326961					12.5	1.25	0.437141
															12.75	1.275	0.269932			51	1.275	0.215447							12.75	1.275	0.432429					51	1.275	0.330037					12.75	1.275	0.442009
															13	1.3	0.272987			52	1.3	0.218235							13	1.3	0.437154					52	1.3	0.333014					13	1.3	0.446747
															13.25	1.325	0.27601			53	1.325	0.220996							13.25	1.325	0.441759					53	1.325	0.335923					13.25	1.325	0.45139
															13.5	1.35	0.278999			54	1.35	0.223724							13.5	1.35	0.446242					54	1.35	0.338713					13.5	1.35	0.455867
															13.75	1.375	0.281957			55	1.375	0.226418							13.75	1.375	0.450609					55	1.375	0.341415					13.75	1.375	0.460215
															14	1.4	0.284879			56	1.4	0.229073							14	1.4	0.454858					56	1.4	0.344035					14	1.4	0.464438
															14.25	1.425	0.28777			57	1.425	0.231688							14.25	1.425	0.458995					57	1.425	0.34657					14.25	1.425	0.468536
															14.5	1.45	0.290624			58	1.45	0.234268							14.5	1.45	0.463048					58	1.45	0.349028					14.5	1.45	0.472512
															14.75	1.475	0.293446			59	1.475	0.236795							14.75	1.475	0.466957					59	1.475	0.351409					14.75	1.475	0.476367
															15	1.5	0.29623			60	1.5	0.239276							15	1.5	0.470755					60	1.5	0.353719					15	1.5	0.480135
															15.25	1.525	0.298979			61	1.525	0.241711							15.25	1.525	0.474442					61	1.525	0.355974					15.25	1.525	0.483753
															15.5	1.55	0.301689			62	1.55	0.244096							15.5	1.55	0.47802					62	1.55	0.358142					15.5	1.55	0.487285
															15.75	1.575	0.304362			63	1.575	0.246431							15.75	1.575	0.481522					63	1.575	0.360247					15.75	1.575	0.490705
															16	1.6	0.306996			64	1.6	0.248714							16	1.6	0.484888					64	1.6	0.362288					16	1.6	0.493984
															16.25	1.625	0.309593			65	1.625	0.250942							16.25	1.625	0.488149					65	1.625	0.36427					16.25	1.625	0.497185
															16.5	1.65	0.312151			66	1.65	0.253117							16.5	1.65	0.491311					66	1.65	0.366193					16.5	1.65	0.500255
															16.75	1.675	0.314671			67	1.675	0.255239							16.75	1.675	0.494374					67	1.675	0.368059					16.75	1.675	0.503222
															17	1.7	0.317152			68	1.7	0.257309							17	1.7	0.497366					68	1.7	0.369882					17	1.7	0.506116
															17.25	1.725	0.319595			69	1.725	0.259328							17.25	1.725	0.500235					69	1.725	0.371638					17.25	1.725	0.508912
															17.5	1.75	0.321998			70	1.75	0.261298							17.5	1.75	0.503038					70	1.75	0.373339					17.5	1.75	0.511613
															17.75	1.775	0.324363			71	1.775	0.263219							17.75	1.775	0.505749					71	1.775	0.374989					17.75	1.775	0.51422
															18	1.8	0.326688			72	1.8	0.265091							18	1.8	0.508346					72	1.8	0.376592					18	1.8	0.516717
															18.25	1.825	0.328974			73	1.825	0.266917							18.25	1.825	0.510883					73	1.825	0.378144					18.25	1.825	0.519127
															18.5	1.85	0.331222			74	1.85	0.268695							18.5	1.85	0.513336					74	1.85	0.379651					18.5	1.85	0.521453
															18.75	1.875	0.333432			75	1.875	0.270428							18.75	1.875	0.515686					75	1.875	0.38111					18.75	1.875	0.5237
															19	1.9	0.335613			76	1.9	0.272117							19	1.9	0.51796					76	1.9	0.382528					19	1.9	0.525868
															19.25	1.925	0.337745			77	1.925	0.273765							19.25	1.925	0.520162					77	1.925	0.383912					19.25	1.925	0.527978
															19.5	1.95	0.339839			78	1.95	0.275371							19.5	1.95	0.522313					78	1.95	0.385246					19.5	1.95	0.529994
															19.75	1.975	0.341894			79	1.975	0.276937							19.75	1.975	0.524374					79	1.975	0.386543					19.75	1.975	0.531956
															20	2	0.34391			80	2	0.278465							20	2	0.52637					80	2	0.387803					20	2	0.533847
															20.25	2.025	0.345887			81	2.025	0.279956							20.25	2.025	0.528302					81	2.025	0.389036					20.25	2.025	0.535654
															20.5	2.05	0.347834			82	2.05	0.281411							20.5	2.05	0.530191					82	2.05	0.390227					20.5	2.05	0.53741
															20.75	2.075	0.349732			83	2.075	0.282831							20.75	2.075	0.532001					83	2.075	0.391385					20.75	2.075	0.539103
															21	2.1	0.351589			84	2.1	0.284218							21	2.1	0.53377					84	2.1	0.392513					21	2.1	0.540734
															21.25	2.125	0.353407			85	2.125	0.285572							21.25	2.125	0.535483					85	2.125	0.393613					21.25	2.125	0.542305
															21.5	2.15	0.355196			86	2.15	0.286894							21.5	2.15	0.537141					86	2.15	0.394684					21.5	2.15	0.543806
															21.75	2.175	0.356935			87	2.175	0.288184							21.75	2.175	0.538746					87	2.175	0.395729					21.75	2.175	0.545252
															22	2.2	0.358645			88	2.2	0.289443							22	2.2	0.540287					88	2.2	0.396752					22	2.2	0.546646
															22.25	2.225	0.360307			89	2.225	0.290672							22.25	2.225	0.541793					89	2.225	0.397753					22.25	2.225	0.54799
															22.5	2.25	0.361931			90	2.25	0.291871							22.5	2.25	0.543251					90	2.25	0.398723					22.5	2.25	0.549298
															22.75	2.275	0.363528			91	2.275	0.293039							22.75	2.275	0.544664					91	2.275	0.39967					22.75	2.275	0.550547
															23	2.3	0.365078			92	2.3	0.294179							23	2.3	0.54602					92	2.3	0.400596					23	2.3	0.551751
															23.25	2.325	0.366593			93	2.325	0.295291							23.25	2.325	0.547346					93	2.325	0.401499					23.25	2.325	0.552921
															23.5	2.35	0.368082			94	2.35	0.296376							23.5	2.35	0.54862					94	2.35	0.402387					23.5	2.35	0.554039
															23.75	2.375	0.369526			95	2.375	0.297434							23.75	2.375	0.549856					95	2.375	0.403255					23.75	2.375	0.555125
															24	2.4	0.370937			96	2.4	0.298467							24	2.4	0.551053					96	2.4	0.404099					24	2.4	0.556171
															24.25	2.425	0.372325			97	2.425	0.299474							24.25	2.425	0.552225					97	2.425	0.40493					24.25	2.425	0.557171
															24.5	2.45	0.37367			98	2.45	0.300455							24.5	2.45	0.553351					98	2.45	0.40574					24.5	2.45	0.558133
															24.75	2.475	0.374993			99	2.475	0.301412							24.75	2.475	0.554443					99	2.475	0.406533					24.75	2.475	0.559068
															25	2.5	0.376277			100	2.5	0.302346							25	2.5	0.555512					100	2.5	0.407314					25	2.5	0.55997
															25.25	2.525	0.377533			101	2.525	0.303256							25.25	2.525	0.55654					101	2.525	0.40808					25.25	2.525	0.560839
															25.5	2.55	0.378759			102	2.55	0.304145							25.5	2.55	0.557546					102	2.55	0.408827					25.5	2.55	0.561676
															25.75	2.575	0.379958			103	2.575	0.305013							25.75	2.575	0.558514					103	2.575	0.40956					25.75	2.575	0.562477
															26	2.6	0.381129			104	2.6	0.305861							26	2.6	0.559463					104	2.6	0.410279					26	2.6	0.563256
															26.25	2.625	0.382281			105	2.625	0.306689							26.25	2.625	0.560384					105	2.625	0.410986					26.25	2.625	0.564007
															26.5	2.65	0.383407			106	2.65	0.307499							26.5	2.65	0.561272					106	2.65	0.411679					26.5	2.65	0.564732
															26.75	2.675	0.3845			107	2.675	0.308293							26.75	2.675	0.562142					107	2.675	0.412363					26.75	2.675	0.565431
															27	2.7	0.385577			108	2.7	0.309069							27	2.7	0.562981					108	2.7	0.413034					27	2.7	0.566105
															27.25	2.725	0.386629			109	2.725	0.309829							27.25	2.725	0.563795					109	2.725	0.413693					27.25	2.725	0.566756
															27.5	2.75	0.387653			110	2.75	0.310574							27.5	2.75	0.564596					110	2.75	0.414346					27.5	2.75	0.567385
															27.75	2.775	0.388655			111	2.775	0.311306							27.75	2.775	0.565367					111	2.775	0.414988					27.75	2.775	0.567992
															28	2.8	0.389636			112	2.8	0.312022							28	2.8	0.566119					112	2.8	0.415619					28	2.8	0.568579
															28.25	2.825	0.390602			113	2.825	0.312725							28.25	2.825	0.566857					113	2.825	0.416243					28.25	2.825	0.569146
															28.5	2.85	0.391547			114	2.85	0.313416							28.5	2.85	0.567577					114	2.85	0.416858					28.5	2.85	0.569694
															28.75	2.875	0.392473			115	2.875	0.314094							28.75	2.875	0.568279					115	2.875	0.417466					28.75	2.875	0.570225
															29	2.9	0.393374			116	2.9	0.31476							29	2.9	0.568965					116	2.9	0.418067					29	2.9	0.570739
															29.25	2.925	0.394258			117	2.925	0.315414							29.25	2.925	0.569635					117	2.925	0.418662					29.25	2.925	0.571237
															29.5	2.95	0.395129			118	2.95	0.316057							29.5	2.95	0.570291					118	2.95	0.419249					29.5	2.95	0.571719
															29.75	2.975	0.395981			119	2.975	0.316689							29.75	2.975	0.570932					119	2.975	0.41983					29.75	2.975	0.572187
															30	3	0.396817			120	3	0.317311							30	3	0.571561					120	3	0.420406					30	3	0.572641
															30	3	0.396817			120	3	0.317311							30	3	0.571561					120	3	0.420406					30	3	0.572641
															30.25	3	0.390704			121	3	0.311141							30.25	3	0.562892					121	3	0.41166					30.25	3	0.564073
															30.5	3	0.385085			122	3	0.306004							30.5	3	0.55474					122	3	0.404058					30.5	3	0.556001
															30.75	3	0.3799			123	3	0.301621							30.75	3	0.54704					123	3	0.397124					30.75	3	0.548506
															31	3	0.37509			124	3	0.297742							31	3	0.539739					124	3	0.391037					31	3	0.54126
															31.25	3	0.370607			125	3	0.294283							31.25	3	0.532908					125	3	0.385307					31.25	3	0.53438
															31.5	3	0.366498			126	3	0.291173							31.5	3	0.526391					126	3	0.380057					31.5	3	0.527931
															31.75	3	0.36263			127	3	0.288357							31.75	3	0.520172					127	3	0.375215					31.75	3	0.521771
															32	3	0.358985			128	3	0.285791							32	3	0.514232					128	3	0.370722					32	3	0.515886
															32.25	3	0.355543			129	3	0.283436							32.25	3	0.508555					129	3	0.366535					32.25	3	0.510258
															32.5	3	0.352286			130	3	0.281263							32.5	3	0.503122					130	3	0.362693					32.5	3	0.504872
															32.75	3	0.349201			131	3	0.279245							32.75	3	0.49792					131	3	0.359074					32.75	3	0.499714
															33	3	0.346271			132	3	0.277362							33	3	0.492936					132	3	0.355654					33	3	0.49477
															33.25	3	0.343487			133	3	0.275597							33.25	3	0.488155					133	3	0.352357					33.25	3	0.490027
															33.5	3	0.340838			134	3	0.273937							33.5	3	0.483568					134	3	0.349286					33.5	3	0.485474
															33.75	3	0.338312			135	3	0.272368							33.75	3	0.479161					135	3	0.346361					33.75	3	0.4811
															34	3	0.335903			136	3	0.27088							34	3	0.474927					136	3	0.343575					34	3	0.476896
															34.25	3	0.333601			137	3	0.269464							34.25	3	0.470855					137	3	0.340915					34.25	3	0.472852
															34.5	3	0.3314			138	3	0.268114							34.5	3	0.466936					138	3	0.338374					34.5	3	0.46896
															34.75	3	0.329293			139	3	0.266824							34.75	3	0.463163					139	3	0.335942					34.75	3	0.465211
															35	3	0.327274			140	3	0.265588							35	3	0.459527					140	3	0.333611					35	3	0.461598
															35.25	3	0.325339			141	3	0.264403							35.25	3	0.456022					141	3	0.331377					35.25	3	0.458114
															35.5	3	0.32348			142	3	0.263264							35.5	3	0.452641					142	3	0.329232					35.5	3	0.454753
															35.75	3	0.321696			143	3	0.262168							35.75	3	0.449377					143	3	0.32717					35.75	3	0.451508
															36	3	0.31998			144	3	0.261112							36	3	0.446225					144	3	0.325187					36	3	0.448374
															36.25	3	0.318329			145	3	0.260094							36.25	3	0.443179					145	3	0.323279					36.25	3	0.445345
															36.5	3	0.31674			146	3	0.259111							36.5	3	0.440234					146	3	0.32144					36.5	3	0.442416
															36.75	3	0.315209			147	3	0.258161							36.75	3	0.437385					147	3	0.319667					36.75	3	0.439583
															37	3	0.313733			148	3	0.257242							37	3	0.434627					148	3	0.317957					37	3	0.436841
															37.25	3	0.312309			149	3	0.256351							37.25	3	0.431956					149	3	0.316305					37.25	3	0.434185
															37.5	3	0.310934			150	3	0.255488							37.5	3	0.429368					150	3	0.31471					37.5	3	0.431612
															37.75	3	0.309607			151	3	0.254652							37.75	3	0.426859					151	3	0.313168					37.75	3	0.429118
															38	3	0.308323			152	3	0.25384							38	3	0.424426					152	3	0.311676					38	3	0.426699
															38.25	3	0.307082			153	3	0.253051							38.25	3	0.422064					153	3	0.310232					38.25	3	0.424352
															38.5	3	0.305882			154	3	0.252284							38.5	3	0.419771					154	3	0.308834					38.5	3	0.422074
															38.75	3	0.30472			155	3	0.251539							38.75	3	0.417545					155	3	0.30748					38.75	3	0.41986
															39	3	0.303594			156	3	0.250814							39	3	0.415381					156	3	0.306167					39	3	0.417709
															39.25	3	0.302504			157	3	0.250109							39.25	3	0.413276					157	3	0.304895					39.25	3	0.415618
															39.5	3	0.301446			158	3	0.249421							39.5	3	0.41123					158	3	0.30366					39.5	3	0.413584
															39.75	3	0.30042			159	3	0.248752							39.75	3	0.409238					159	3	0.302462					39.75	3	0.411604
															40	3	0.299425			160	3	0.248099							40	3	0.407298					160	3	0.301298					40	3	0.409677
															40.25	3	0.298459			161	3	0.247463							40.25	3	0.405409					161	3	0.300169					40.25	3	0.4078
															40.5	3	0.29752			162	3	0.246842							40.5	3	0.403568					162	3	0.299071					40.5	3	0.40597
															40.75	3	0.296607			163	3	0.246236							40.75	3	0.401774					163	3	0.298003					40.75	3	0.404185
															41	3	0.29572			164	3	0.245645							41	3	0.400023					164	3	0.296966					41	3	0.402444
															41.25	3	0.294857			165	3	0.245068							41.25	3	0.398315					165	3	0.295956					41.25	3	0.400745
															41.5	3	0.294017			166	3	0.244504							41.5	3	0.396649					166	3	0.294974					41.5	3	0.399086
															41.75	3	0.2932			167	3	0.243953							41.75	3	0.395021					167	3	0.294018					41.75	3	0.397465
															42	3	0.292403			168	3	0.243415							42	3	0.393431					168	3	0.293087					42	3	0.39588
															42.25	3	0.291628			169	3	0.242888							42.25	3	0.391877					169	3	0.292181					42.25	3	0.394331
															42.5	3	0.290872			170	3	0.242374							42.5	3	0.390358					170	3	0.291298					42.5	3	0.392816
															42.75	3	0.290134			171	3	0.241871							42.75	3	0.388873					171	3	0.290437					42.75	3	0.391334
															43	3	0.289414			172	3	0.241379							43	3	0.38742					172	3	0.289598					43	3	0.389884
															43.25	3	0.288712			173	3	0.240898							43.25	3	0.385997					173	3	0.28878					43.25	3	0.388463
															43.5	3	0.288026			174	3	0.240426							43.5	3	0.384605					174	3	0.287982					43.5	3	0.387071
															43.75	3	0.287356			175	3	0.239965							43.75	3	0.383242					175	3	0.287203					43.75	3	0.385708
															44	3	0.286702			176	3	0.239513							44	3	0.381906					176	3	0.286444					44	3	0.384373
															44.25	3	0.286063			177	3	0.239071							44.25	3	0.380597					177	3	0.285702					44.25	3	0.383063
															44.5	3	0.285437			178	3	0.238639							44.5	3	0.379314					178	3	0.284978					44.5	3	0.381778
															44.75	3	0.284825			179	3	0.238214							44.75	3	0.378056					179	3	0.284271					44.75	3	0.380518
															45	3	0.284226			180	3	0.237799							45	3	0.376822					180	3	0.28358					45	3	0.379282
															45.25	3	0.28364			181	3	0.237392							45.25	3	0.375611					181	3	0.282905					45.25	3	0.378068
															45.5	3	0.283066			182	3	0.236994							45.5	3	0.374422					182	3	0.282245					45.5	3	0.376877
															45.75	3	0.282503			183	3	0.236603							45.75	3	0.373256					183	3	0.2816					45.75	3	0.375706
															46	3	0.281952			184	3	0.23622							46	3	0.37211					184	3	0.280969					46	3	0.374557
															46.25	3	0.281411			185	3	0.235844							46.25	3	0.370985					185	3	0.280352					46.25	3	0.373427
															46.5	3	0.280881			186	3	0.235477							46.5	3	0.36988					186	3	0.279749					46.5	3	0.372317
															46.75	3	0.280361			187	3	0.235115							46.75	3	0.368794					187	3	0.279158					46.75	3	0.371225
															47	3	0.27985			188	3	0.234761							47	3	0.367727					188	3	0.278579					47	3	0.370153
															47.25	3	0.279349			189	3	0.234415							47.25	3	0.366677					189	3	0.278013					47.25	3	0.369097
															47.5	3	0.278857			190	3	0.234074							47.5	3	0.365645					190	3	0.277459					47.5	3	0.368059
															47.75	3	0.278374			191	3	0.23374							47.75	3	0.36463					191	3	0.276916					47.75	3	0.367038
															48	3	0.277898			192	3	0.233412							48	3	0.363632					192	3	0.276383					48	3	0.366033
															48.25	3	0.277431			193	3	0.23309							48.25	3	0.36265					193	3	0.275862					48.25	3	0.365044
															48.5	3	0.276971			194	3	0.232775							48.5	3	0.361682					194	3	0.275351					48.5	3	0.36407
															48.75	3	0.27652			195	3	0.232465							48.75	3	0.36073					195	3	0.274849					48.75	3	0.363111
															49	3	0.276075			196	3	0.232161							49	3	0.359793					196	3	0.274358					49	3	0.362167
															49.25	3	0.275638			197	3	0.231862							49.25	3	0.35887					197	3	0.273875					49.25	3	0.361236
															49.5	3	0.275207			198	3	0.231569							49.5	3	0.357961					198	3	0.273402					49.5	3	0.36032
															49.75	3	0.274783			199	3	0.231281							49.75	3	0.357065					199	3	0.272938					49.75	3	0.359417
															50	3	0.274366			200	3	0.230998							50	3	0.356183					200	3	0.272482					50	3	0.358526
															50.25	3	0.273954			201	3	0.23072							50.25	3	0.355313					201	3	0.272034					50.25	3	0.357649
															50.5	3	0.273549			202	3	0.230447							50.5	3	0.354456					202	3	0.271595					50.5	3	0.356785
															50.75	3	0.273149			203	3	0.230179							50.75	3	0.353611					203	3	0.271163					50.75	3	0.355932
															51	3	0.272755			204	3	0.229916							51	3	0.352777					204	3	0.270738					51	3	0.355091
															51.25	3	0.272367			205	3	0.229657							51.25	3	0.351955					205	3	0.270321					51.25	3	0.354262
															51.5	3	0.271984			206	3	0.229403							51.5	3	0.351145					206	3	0.269911					51.5	3	0.353443
															51.75	3	0.271606			207	3	0.229153							51.75	3	0.350345					207	3	0.269508					51.75	3	0.352636
															52	3	0.271234			208	3	0.228907							52	3	0.349556					208	3	0.269111					52	3	0.351839
															52.25	3	0.270866			209	3	0.228665							52.25	3	0.348777					209	3	0.268721					52.25	3	0.351053
															52.5	3	0.270503			210	3	0.228427							52.5	3	0.348009					210	3	0.268337					52.5	3	0.350278
															52.75	3	0.270145			211	3	0.228193							52.75	3	0.34725					211	3	0.26796					52.75	3	0.349511
															53	3	0.269791			212	3	0.227963							53	3	0.346501					212	3	0.267588					53	3	0.348755
															53.25	3	0.269441			213	3	0.227737							53.25	3	0.345762					213	3	0.267222					53.25	3	0.348008
															53.5	3	0.269096			214	3	0.227514							53.5	3	0.345032					214	3	0.266861					53.5	3	0.34727
															53.75	3	0.268754			215	3	0.227295							53.75	3	0.344311					215	3	0.266506					53.75	3	0.346542
															54	3	0.268417			216	3	0.22708							54	3	0.343599					216	3	0.266156					54	3	0.345823
															54.25	3	0.268084			217	3	0.226867							54.25	3	0.342896					217	3	0.265812					54.25	3	0.345112
															54.5	3	0.267754			218	3	0.226658							54.5	3	0.342201					218	3	0.265472					54.5	3	0.34441
															54.75	3	0.267429			219	3	0.226453							54.75	3	0.341514					219	3	0.265138					54.75	3	0.343715
															55	3	0.267107			220	3	0.22625							55	3	0.340836					220	3	0.264808					55	3	0.34303
															55.25	3	0.266788			221	3	0.226051							55.25	3	0.340166					221	3	0.264482					55.25	3	0.342352
															55.5	3	0.266473			222	3	0.225854							55.5	3	0.339503					222	3	0.264161					55.5	3	0.341682
															55.75	3	0.266161			223	3	0.225661							55.75	3	0.338849					223	3	0.263845					55.75	3	0.34102
															56	3	0.265852			224	3	0.22547							56	3	0.338201					224	3	0.263533					56	3	0.340366
															56.25	3	0.265547			225	3	0.225282							56.25	3	0.337562					225	3	0.263224					56.25	3	0.339718
															56.5	3	0.265244			226	3	0.225097							56.5	3	0.336929					226	3	0.26292					56.5	3	0.339078
															56.75	3	0.264946			227	3	0.224914							56.75	3	0.336304					227	3	0.26262					56.75	3	0.338446
															57	3	0.264649			228	3	0.224734							57	3	0.335686					228	3	0.262323					57	3	0.33782
															57.25	3	0.264356			229	3	0.224557							57.25	3	0.335075					229	3	0.26203					57.25	3	0.337201
															57.5	3	0.264066			230	3	0.224381							57.5	3	0.334471					230	3	0.261741					57.5	3	0.336589
															57.75	3	0.263778			231	3	0.224209							57.75	3	0.333873					231	3	0.261455					57.75	3	0.335983
															58	3	0.263494			232	3	0.224038							58	3	0.333281					232	3	0.261173					58	3	0.335384
															58.25	3	0.263212			233	3	0.22387							58.25	3	0.332696					233	3	0.260894					58.25	3	0.334791
															58.5	3	0.262932			234	3	0.223703							58.5	3	0.332118					234	3	0.260618					58.5	3	0.334204
															58.75	3	0.262655			235	3	0.22354							58.75	3	0.331546					235	3	0.260345					58.75	3	0.333624
															59	3	0.262381			236	3	0.223378							59	3	0.330979					236	3	0.260076					59	3	0.33305
															59.25	3	0.26211			237	3	0.223218							59.25	3	0.330419					237	3	0.259809					59.25	3	0.332482
															59.5	3	0.261841			238	3	0.22306							59.5	3	0.329865					238	3	0.259546					59.5	3	0.331919
															59.75	3	0.261574			239	3	0.222904							59.75	3	0.329316					239	3	0.259285					59.75	3	0.331363
															60	3	0.26131			240	3	0.22275							60	3	0.328773					240	3	0.259027					60	3	0.330812
															60	3	0.26131			240	3	0.22275							60	3	0.328773					240	3	0.259027					60	3	0.330812
															60.25	2.975	0.253673			241	2.975	0.215198							60.25	2.975	0.318359					241	2.975	0.248711					60.25	2.975	0.320563
															60.5	2.95	0.246101			242	2.95	0.207783							60.5	2.95	0.308053					242	2.95	0.238474					60.5	2.95	0.310408
															60.75	2.925	0.238549			243	2.925	0.200558							60.75	2.925	0.297796					243	2.925	0.228302					60.75	2.925	0.300288
															61	2.9	0.231029			244	2.9	0.193557							61	2.9	0.287583					244	2.9	0.218201					61	2.9	0.290205
															61.25	2.875	0.223552			245	2.875	0.186827							61.25	2.875	0.277406					245	2.875	0.208207					61.25	2.875	0.280149
															61.5	2.85	0.216133			246	2.85	0.180403							61.5	2.85	0.267257					246	2.85	0.198354					61.5	2.85	0.270113
															61.75	2.825	0.208792			247	2.825	0.174299							61.75	2.825	0.257128					247	2.825	0.188673					61.75	2.825	0.260091
															62	2.8	0.201545			248	2.8	0.168521							62	2.8	0.247016					248	2.8	0.179191					62	2.8	0.250082
															62.25	2.775	0.19441			249	2.775	0.163061							62.25	2.775	0.236924					249	2.775	0.169932					62.25	2.775	0.240086
															62.5	2.75	0.187399			250	2.75	0.157904							62.5	2.75	0.226855					250	2.75	0.160912					62.5	2.75	0.230105
															62.75	2.725	0.180524			251	2.725	0.153031							62.75	2.725	0.216814					251	2.725	0.152144					62.75	2.725	0.220145
															63	2.7	0.173796			252	2.7	0.148416							63	2.7	0.206808					252	2.7	0.143635					63	2.7	0.21021
															63.25	2.675	0.167221			253	2.675	0.144036							63.25	2.675	0.196844					253	2.675	0.135388					63.25	2.675	0.200309
															63.5	2.65	0.160803			254	2.65	0.139867							63.5	2.65	0.186933					254	2.65	0.127402					63.5	2.65	0.190451
															63.75	2.625	0.154547			255	2.625	0.135884							63.75	2.625	0.177082					255	2.625	0.119674					63.75	2.625	0.180641
															64	2.6	0.148452			256	2.6	0.132064							64	2.6	0.167297					256	2.6	0.112198					64	2.6	0.170889
															64.25	2.575	0.14252			257	2.575	0.128387							64.25	2.575	0.157589					257	2.575	0.104966					64.25	2.575	0.161201
															64.5	2.55	0.136748			258	2.55	0.124834							64.5	2.55	0.147964					258	2.55	0.0979692					64.5	2.55	0.151586
															64.75	2.525	0.131135			259	2.525	0.121387							64.75	2.525	0.138428					259	2.525	0.0911946					64.75	2.525	0.142049
															65	2.5	0.125678			260	2.5	0.118032							65	2.5	0.128988					260	2.5	0.0846342					65	2.5	0.132597
															65.25	2.475	0.120371			261	2.475	0.114754							65.25	2.475	0.119648					261	2.475	0.0782724					65.25	2.475	0.123235
															65.5	2.45	0.11521			262	2.45	0.111544							65.5	2.45	0.110416					262	2.45	0.0721008					65.5	2.45	0.113967
															65.75	2.425	0.110188			263	2.425	0.108389							65.75	2.425	0.101291					263	2.425	0.0661032					65.75	2.425	0.104799
															66	2.4	0.105301			264	2.4	0.105282							66	2.4	0.0922824					264	2.4	0.0602718					66	2.4	0.0957336
															66.25	2.375	0.100541			265	2.375	0.102216							66.25	2.375	0.0833886					265	2.375	0.05459					66.25	2.375	0.086775
															66.5	2.35	0.0959028			266	2.35	0.0991836							66.5	2.35	0.0746154					266	2.35	0.0490511					66.5	2.35	0.0779244
															66.75	2.325	0.0913794			267	2.325	0.0961794							66.75	2.325	0.0659616					267	2.325	0.0436405					66.75	2.325	0.0691854
															67	2.3	0.086964			268	2.3	0.0931992							67	2.3	0.0574327					268	2.3	0.0383513					67	2.3	0.0605598
															67.25	2.275	0.0826512			269	2.275	0.0902382							67.25	2.275	0.0490257					269	2.275	0.0331704					67.25	2.275	0.0520475
															67.5	2.25	0.078432			270	2.25	0.0872934							67.5	2.25	0.0407447					270	2.25	0.0280921					67.5	2.25	0.0436504
															67.75	2.225	0.0743034			271	2.225	0.0843618							67.75	2.225	0.0325864					271	2.225	0.0231043					67.75	2.225	0.0353683
															68	2.2	0.070257			272	2.2	0.0814398							68	2.2	0.0245539					272	2.2	0.0182029					68	2.2	0.0272013
															68.25	2.175	0.0662892			273	2.175	0.0785262							68.25	2.175	0.016643					273	2.175	0.0133767					68.25	2.175	0.019149
															68.5	2.15	0.0623922			274	2.15	0.0756186							68.5	2.15	0.00885642					274	2.15	0.00862254					68.5	2.15	0.0112107
															68.75	2.125	0.0585635			275	2.125	0.0727152							68.75	2.125	0.0011891					275	2.125	0.00393056					68.75	2.125	0.00338532
															69	2.1	0.0547954			276	2.1	0.0698148							69	2.1	-0.00635676					276	2.1	-0.0007014					69	2.1	-0.00432851
															69.25	2.075	0.0510862			277	2.075	0.0669168							69.25	2.075	-0.0137867					277	2.075	-0.0052824					69.25	2.075	-0.0119323
															69.5	2.05	0.0474286			278	2.05	0.06402							69.5	2.05	-0.0210992					278	2.05	-0.0098136					69.5	2.05	-0.0194279
															69.75	2.025	0.0438217			279	2.025	0.0611226							69.75	2.025	-0.0283					279	2.025	-0.0143031					69.75	2.025	-0.0268171
															70	2	0.0402583			280	2	0.0582247							70	2	-0.0353879					280	2	-0.0187514					70	2	-0.0341021
															70.25	1.975	0.0367381			281	1.975	0.0553255							70.25	1.975	-0.0423691					281	1.975	-0.0231658					70.25	1.975	-0.0412853
															70.5	1.95	0.0332547			282	1.95	0.0524245							70.5	1.95	-0.0492425					282	1.95	-0.0275461					70.5	1.95	-0.0483689
															70.75	1.925	0.029808			283	1.925	0.0495212							70.75	1.925	-0.0560145					283	1.925	-0.0318991					70.75	1.925	-0.0553552
															71	1.9	0.026392			284	1.9	0.0466153							71	1.9	-0.0626844					284	1.9	-0.0362237					71	1.9	-0.062247
															71.25	1.875	0.0230072			285	1.875	0.0437063							71.25	1.875	-0.069258					285	1.875	-0.0405265					71.25	1.875	-0.0690468
															71.5	1.85	0.0196478			286	1.85	0.0407953							71.5	1.85	-0.0757356					286	1.85	-0.0448058					71.5	1.85	-0.0757572
															71.75	1.825	0.016315			287	1.825	0.0378788							71.75	1.825	-0.0821226					287	1.825	-0.0490675					71.75	1.825	-0.0823806
															72	1.8	0.0130031			288	1.8	0.0349602							72	1.8	-0.088419					288	1.8	-0.0533099					72	1.8	-0.0889182
															72.25	1.775	0.00971346			289	1.775	0.0320363							72.25	1.775	-0.0946314					289	1.775	-0.0575383					72.25	1.775	-0.0953778
															72.5	1.75	0.00644106			290	1.75	0.0291103							72.5	1.75	-0.100759					290	1.75	-0.0617502					72.5	1.75	-0.101756
															72.75	1.725	0.00318747			291	1.725	0.0261787							72.75	1.725	-0.106807					291	1.725	-0.0659514					72.75	1.725	-0.10806
															73	1.7	-5.22051e-05			292	1.7	0.0232447							73	1.7	-0.112775					292	1.7	-0.0701388					73	1.7	-0.114288
															73.25	1.675	-0.00327611			293	1.675	0.020305							73.25	1.675	-0.118671					293	1.675	-0.0743166					73.25	1.675	-0.120448
															73.5	1.65	-0.00648882			294	1.65	0.0173629							73.5	1.65	-0.124492					294	1.65	-0.0784836					73.5	1.65	-0.126536
															73.75	1.625	-0.00968826			295	1.625	0.0144153							73.75	1.625	-0.130246					295	1.625	-0.0826422					73.75	1.625	-0.132561
															74	1.6	-0.0128788			296	1.6	0.0114652							74	1.6	-0.135931					296	1.6	-0.0867912					74	1.6	-0.13852
															74.25	1.575	-0.0160582			297	1.575	0.00850956							74.25	1.575	-0.141553					297	1.575	-0.0909336					74.25	1.575	-0.144419
															74.5	1.55	-0.0192307			298	1.55	0.00555158							74.5	1.55	-0.14711					298	1.55	-0.0950664					74.5	1.55	-0.150257
															74.75	1.525	-0.0223938			299	1.525	0.00258823							74.75	1.525	-0.15261					299	1.525	-0.0991932					74.75	1.525	-0.15604
															75	1.5	-0.0255515			300	1.5	-0.000377433							75	1.5	-0.15805					300	1.5	-0.10331					75	1.5	-0.161766
															75.25	1.475	-0.0287015			301	1.475	-0.00334832							75.25	1.475	-0.163437					301	1.475	-0.107422					75.25	1.475	-0.167441
															75.5	1.45	-0.0318475			302	1.45	-0.00632142							75.5	1.45	-0.168769					302	1.45	-0.111524					75.5	1.45	-0.173063
															75.75	1.425	-0.0349869			303	1.425	-0.00929952							75.75	1.425	-0.174051					303	1.425	-0.115619					75.75	1.425	-0.178638
															76	1.4	-0.0381235			304	1.4	-0.0122798							76	1.4	-0.179282					304	1.4	-0.119705					76	1.4	-0.184163
															76.25	1.375	-0.0412544			305	1.375	-0.0152648							76.25	1.375	-0.184467					305	1.375	-0.123783					76.25	1.375	-0.189644
															76.5	1.35	-0.0443833			306	1.35	-0.0182517							76.5	1.35	-0.189605					306	1.35	-0.127849					76.5	1.35	-0.195079
															76.75	1.325	-0.0475075			307	1.325	-0.0212432							76.75	1.325	-0.1947					307	1.325	-0.131904					76.75	1.325	-0.200474
															77	1.3	-0.0506305			308	1.3	-0.0242363							77	1.3	-0.199751					308	1.3	-0.135944					77	1.3	-0.205824
															77.25	1.275	-0.0537493			309	1.275	-0.0272338							77.25	1.275	-0.204762					309	1.275	-0.139972					77.25	1.275	-0.211136
															77.5	1.25	-0.0568675			310	1.25	-0.0302328							77.5	1.25	-0.209731					310	1.25	-0.143982					77.5	1.25	-0.216406
															77.75	1.225	-0.0599821			311	1.225	-0.0332357							77.75	1.225	-0.214664					311	1.225	-0.147977					77.75	1.225	-0.221641
															78	1.2	-0.0630966			312	1.2	-0.0362399							78	1.2	-0.219557					312	1.2	-0.151953					78	1.2	-0.226835
															78.25	1.175	-0.0662076			313	1.175	-0.0392478							78.25	1.175	-0.224416					313	1.175	-0.15591					78.25	1.175	-0.231995
															78.5	1.15	-0.0693192			314	1.15	-0.0422567							78.5	1.15	-0.229238					314	1.15	-0.159845					78.5	1.15	-0.237118
															78.75	1.125	-0.0724278			315	1.125	-0.0452689							78.75	1.125	-0.234026					315	1.125	-0.163759					78.75	1.125	-0.242207
															79	1.1	-0.075537			316	1.1	-0.0482818							79	1.1	-0.238778					316	1.1	-0.167647					79	1.1	-0.247259
															79.25	1.075	-0.0786432			317	1.075	-0.0512976							79.25	1.075	-0.243497					317	1.075	-0.171506					79.25	1.075	-0.252278
															79.5	1.05	-0.08175			318	1.05	-0.0543141							79.5	1.05	-0.248182					318	1.05	-0.175334					79.5	1.05	-0.257261
															79.75	1.025	-0.084855			319	1.025	-0.0573329							79.75	1.025	-0.252835					319	1.025	-0.179126					79.75	1.025	-0.262211
															80	0.999999	-0.08796			320	0.999999	-0.0603516							80	0.999999	-0.257453					320	0.999999	-0.182881					80	0.999999	-0.267125
															80.25	0.975	-0.0910626			321	0.975	-0.0633726							80.25	0.975	-0.262041					321	0.975	-0.186596					80.25	0.975	-0.272008
															80.5	0.950001	-0.0941664			322	0.950001	-0.0663924							80.5	0.950001	-0.266596					322	0.950001	-0.190269					80.5	0.950001	-0.276854
															80.75	0.924999	-0.0972672			323	0.924999	-0.069414							80.75	0.924999	-0.271118					323	0.924999	-0.193897					80.75	0.924999	-0.281669
															81	0.9	-0.100369			324	0.9	-0.0724344							81	0.9	-0.275608					324	0.9	-0.197479					81	0.9	-0.286447
															81.25	0.875001	-0.103468			325	0.875001	-0.0754548							81.25	0.875001	-0.280075					325	0.875001	-0.201015					81.25	0.875001	-0.29119
															81.5	0.849999	-0.106568			326	0.849999	-0.0784746							81.5	0.849999	-0.284494					326	0.849999	-0.204522					81.5	0.849999	-0.295894
															81.75	0.825	-0.109666			327	0.825	-0.0814938							81.75	0.825	-0.288875					327	0.825	-0.207968					81.75	0.825	-0.30056
															82	0.800001	-0.112763			328	0.800001	-0.0845106							82	0.800001	-0.293222					328	0.800001	-0.211367					82	0.800001	-0.305186
															82.25	0.774999	-0.115859			329	0.774999	-0.0875268							82.25	0.774999	-0.297532					329	0.774999	-0.214721					82.25	0.774999	-0.309771
															82.5	0.75	-0.118954			330	0.75	-0.0905406							82.5	0.75	-0.301804					330	0.75	-0.218026					82.5	0.75	-0.314314
															82.75	0.725001	-0.122047			331	0.725001	-0.093552							82.75	0.725001	-0.306038					331	0.725001	-0.221281					82.75	0.725001	-0.318814
															83	0.699999	-0.12514			332	0.699999	-0.0965592							83	0.699999	-0.310231					332	0.699999	-0.224489					83	0.699999	-0.32327
															83.25	0.675	-0.12823			333	0.675	-0.0995634							83.25	0.675	-0.314385					333	0.675	-0.227648					83.25	0.675	-0.327697
															83.5	0.650001	-0.131318			334	0.650001	-0.102562							83.5	0.650001	-0.3185					334	0.650001	-0.230759					83.5	0.650001	-0.332062
															83.75	0.624999	-0.134405			335	0.624999	-0.105555							83.75	0.624999	-0.322574					335	0.624999	-0.233828					83.75	0.624999	-0.336378
															84	0.6	-0.13749			336	0.6	-0.108541							84	0.6	-0.326623					336	0.6	-0.236851					84	0.6	-0.340648
															84.25	0.575001	-0.140572			337	0.575001	-0.11152							84.25	0.575001	-0.330614					337	0.575001	-0.239831					84.25	0.575001	-0.344885
															84.5	0.549999	-0.143653			338	0.549999	-0.114489							84.5	0.549999	-0.334561					338	0.549999	-0.24277					84.5	0.549999	-0.349058
															84.75	0.525	-0.14673			339	0.525	-0.11745							84.75	0.525	-0.338468					339	0.525	-0.245666					84.75	0.525	-0.353179
															85	0.500001	-0.149806			340	0.500001	-0.120401							85	0.500001	-0.342332					340	0.500001	-0.248519					85	0.500001	-0.357269
															85.25	0.474999	-0.152876			341	0.474999	-0.123343							85.25	0.474999	-0.346153					341	0.474999	-0.25133					85.25	0.474999	-0.36129
															85.5	0.45	-0.155945			342	0.45	-0.126272							85.5	0.45	-0.349946					342	0.45	-0.254099					85.5	0.45	-0.36526
															85.75	0.425001	-0.159008			343	0.425001	-0.12919							85.75	0.425001	-0.35368					343	0.425001	-0.256826					85.75	0.425001	-0.369179
															86	0.399999	-0.162068			344	0.399999	-0.132092							86	0.399999	-0.35737					344	0.399999	-0.259514					86	0.399999	-0.373046
															86.25	0.375	-0.165124			345	0.375	-0.13498							86.25	0.375	-0.361031					345	0.375	-0.262163					86.25	0.375	-0.376862
															86.5	0.350001	-0.168175			346	0.350001	-0.137853							86.5	0.350001	-0.36463					346	0.350001	-0.264773					86.5	0.350001	-0.380627
															86.75	0.324999	-0.17122			347	0.324999	-0.140708							86.75	0.324999	-0.368183					347	0.324999	-0.267347					86.75	0.324999	-0.384339
															87	0.3	-0.17426			348	0.3	-0.143543							87	0.3	-0.37169					348	0.3	-0.269884					87	0.3	-0.388
															87.25	0.275	-0.177294			349	0.275	-0.146356							87.25	0.275	-0.375151					349	0.275	-0.272384					87.25	0.275	-0.391623
															87.5	0.25	-0.180322			350	0.25	-0.149147							87.5	0.25	-0.378581					350	0.25	-0.274852					87.5	0.25	-0.395179
															87.75	0.225	-0.183341			351	0.225	-0.151913							87.75	0.225	-0.381962					351	0.225	-0.277283					87.75	0.225	-0.398681
															88	0.2	-0.186355			352	0.2	-0.154654							88	0.2	-0.385298					352	0.2	-0.27968					88	0.2	-0.402147
															88.25	0.175	-0.189359			353	0.175	-0.157369							88.25	0.175	-0.388573					353	0.175	-0.282043					88.25	0.175	-0.405559
															88.5	0.15	-0.192353			354	0.15	-0.160054							88.5	0.15	-0.391803					354	0.15	-0.28437					88.5	0.15	-0.408919
															88.75	0.125	-0.195338			355	0.125	-0.16271							88.75	0.125	-0.395003					355	0.125	-0.286663					88.75	0.125	-0.412225
															89	0.0999999	-0.198313			356	0.0999999	-0.165335							89	0.0999999	-0.398144					356	0.0999999	-0.288922					89	0.0999999	-0.415478
															89.25	0.075	-0.201275			357	0.075	-0.167932							89.25	0.075	-0.40124					357	0.075	-0.291149					89.25	0.075	-0.418665
															89.5	0.0500001	-0.204225			358	0.0500001	-0.170498							89.5	0.0500001	-0.404294					358	0.0500001	-0.293345					89.5	0.0500001	-0.421801
															89.75	0.025	-0.207163			359	0.025	-0.173033							89.75	0.025	-0.407319					359	0.025	-0.295511					89.75	0.025	-0.424901
															90	0	-0.210086			360	0	-0.175537							90	0	-0.4103					360	0	-0.297656					90	0	-0.427937
[truncated: 3 more columns]

## Sheet: FIGURE 6
REVA Balloon Free expansion
COMPUTATIONAL			EXPERIMENTAL
D [mm]	P [atm]		Average D [mm]	P [atm]	Max D [mm]	Min D [mm]
1.2	0		2.46071	0	0.300292	0.416208
3.22339	0.353693		3.24629	0.5	0.0542083	0.0214583
3.23775	0.709923		3.25013	1	0.0390417	0.0404583
3.24423	1.05073		3.2525	1.5	0.0341667	0.0355
3.25378	1.41427		3.26275	2	0.0559167	0.0439167
3.26202	1.75628		3.27604	2.5	0.055625	0.032375
3.27268	2.10216		3.28392	3	0.0435833	0.0480833
3.2802	2.44289		3.29179	3.5	0.0437083	0.0487917
3.28882	2.79674		3.31721	4	0.0319583	0.036875
3.3004	3.15936		3.32462	4.5	0.030875	0.0259583
3.30946	3.5		3.33908	5	0.0244167	0.0225833
3.31822	3.86673		3.35087	5.5	0.0392917	0.0397083
3.32819	4.20326		3.37737	6	0.0324583	0.0317083
3.33969	4.55711		3.39883	6.5	0.0328333	0.0346667
3.34856	4.89784		3.43083	7	0.0328333	0.0375
3.35922	5.24372
3.36916	5.60607
3.37931	5.94927
3.39113	6.30461
3.40101	6.65618
3.41295	7

## Sheet: FIGURE 7
EXPERIMENTAL					COMPUTATIONAL
		ERRORS			mm	atm		mm	atm		mm	atm
P [atm]	CENTRAL	MAX	MIN		PROXIMAL	PRESSURE		CENTRAL	PRESSURE		DISTAL	PRESSURE
0	1.31792	0.126917	0.08725		1.24509	0		1.45917	0		1.31832	0
1	1.50938	0.341125	0.163875		1.24728	0.00105314		1.46085	0.00105314		1.32105	0.00105314
2	2.01896	0.831875	0.595792		1.25383	0.00810688		1.46326	0.00810688		1.32787	0.00810688
3	2.91071	0.192958	0.510875		1.27034	0.0263087		1.46744	0.0263087		1.34645	0.0263087
4	3.25887	0.101458	0.0752083		1.30291	0.05992		1.47304	0.05992		1.37167	0.05992
5	3.32504	0.101458	0.056875		1.34841	0.112366		1.4825	0.112366		1.4223	0.112366
6	3.38533	0.0976667	0.0908333		1.41447	0.186283		1.49525	0.186283		1.47746	0.186283
7	3.45517	0.068	0.0931667		1.48271	0.283571		1.51376	0.283571		1.5445	0.283571
					1.59376	0.40544		1.53274	0.40544		1.64173	0.40544
		ERRORS			1.71478	0.55246		1.55255	0.55246		1.76221	0.55246
P [atm]	PROXIMAL	MAX	MIN		1.85945	0.724609		1.58073	0.724609		1.92454	0.724609
					2.04249	0.921328		1.6188	0.921328		2.06924	0.921328
0	1.39804	0.173125	0.131208		2.23862	1.14156		1.67949	1.14156		2.24144	1.14156
1	2.65846	0.284875	0.265792		2.49155	1.38381		1.74365	1.38381		2.41801	1.38381
2	3.02379	0.0937083	0.0649583		2.67493	1.64619		1.81972	1.64619		2.64566	1.64619
3	3.11921	0.071125	0.0405417		2.85139	1.92645		1.90994	1.92645		2.81014	1.92645
4	3.22637	0.0679583	0.0520417		2.9791	2.22208		2.03235	2.22208		2.92363	2.22208
5	3.30563	0.0652083	0.0459583		3.09581	2.53029		2.18938	2.53029		3.05118	2.53029
6	3.37888	0.080625	0.0717083		3.18564	2.84811		2.37455	2.84811		3.14636	2.84811
7	3.46479	0.0837083	0.074125		3.25024	3.17242		2.58357	3.17242		3.22043	3.17242
					3.27949	3.5		2.82388	3.5		3.26469	3.5
		ERRORS			3.2998	3.82758		3.0407	3.82758		3.29751	3.82758
P [atm]	DISTAL	MAX	MIN		3.31628	4.15189		3.17306	4.15189		3.31101	4.15189
					3.33101	4.46971		3.2062	4.46971		3.33077	4.46971
0	1.37658	0.132583	0.129417		3.34292	4.77792		3.24097	4.77792		3.34517	4.77792
1	2.634	0.202833	0.362833		3.35459	5.07355		3.26597	5.07355		3.35835	5.07355
2	2.94983	0.140667	0.246167		3.36514	5.35381		3.28552	5.35381		3.36926	5.35381
3	3.13183	0.108333	0.0936667		3.37494	5.61619		3.30322	5.61619		3.37877	5.61619
4	3.24437	0.075625	0.0502083		3.38398	5.85844		3.31916	5.85844		3.38775	5.85844
5	3.32271	0.0639583	0.0222083		3.39237	6.07867		3.33221	6.07867		3.39681	6.07867
6	3.39596	0.047375	0.0384583		3.40008	6.27539		3.34399	6.27539		3.40396	6.27539
7	3.45021	0.047125	0.049875		3.40681	6.44754		3.35363	6.44754		3.41121	6.44754
					3.41247	6.59456		3.36228	6.59456		3.41734	6.59456
					3.41732	6.71643		3.37015	6.71643		3.42135	6.71643
					3.42142	6.81372		3.37614	6.81372		3.42575	6.81372
					3.42509	6.88763		3.38119	6.88763		3.42951	6.88763
					3.4272	6.94008		3.38539	6.94008		3.43183	6.94008
					3.4294	6.97369		3.38957	6.97369		3.43357	6.97369
					3.43071	6.99189		3.39227	6.99189		3.43519	6.99189
					3.43183	6.99895		3.39475	6.99895		3.43602	6.99895
					3.43271	7		3.39674	7		3.43674	7

## Sheet: FIGURE 8
COMPUTATIONAL	WHOLE STENT					WHOLE STENT
	FAST					SLOW
	TIME	DISPLACEMENT	LOAD			TIME	DISPLACEMENT	LOAD
	0	0	0			0	0	0
	0.25	0.025	0.00657925			1	0.025	0.00672433
	0.5	0.05	0.0189067			2	0.05	0.0188084
	0.75	0.075	0.03111			3	0.075	0.0304063
	1	0.1	0.0431879			4	0.1	0.0416257
	1.25	0.125	0.0551393			5	0.125	0.0524903
	1.5	0.15	0.0669624			6	0.15	0.0630219
	1.75	0.175	0.0786552			7	0.175	0.0732407
	2	0.2	0.0902151			8	0.2	0.0831645
	2.25	0.225	0.10164			9	0.225	0.0928097
	2.5	0.25	0.112925			10	0.25	0.102191
	2.75	0.275	0.124069			11	0.275	0.111321
	3	0.3	0.135068			12	0.3	0.120212
	3.25	0.325	0.145917			13	0.325	0.128872
	3.5	0.35	0.156614			14	0.35	0.137312
	3.75	0.375	0.167155			15	0.375	0.145538
	4	0.4	0.177536			16	0.4	0.153558
	4.25	0.425	0.187756			17	0.425	0.16138
	4.5	0.45	0.197811			18	0.45	0.169065
	4.75	0.475	0.2077			19	0.475	0.176503
	5	0.5	0.217422			20	0.5	0.183762
	5.25	0.525	0.226974			21	0.525	0.190848
	5.5	0.55	0.236358			22	0.55	0.197766
	5.75	0.575	0.245571			23	0.575	0.204523
	6	0.6	0.254615			24	0.6	0.211125
	6.25	0.625	0.26349			25	0.625	0.217575
	6.5	0.65	0.272197			26	0.65	0.22388
	6.75	0.675	0.280736			27	0.675	0.230042
	7	0.7	0.28911			28	0.7	0.236065
	7.25	0.725	0.29732			29	0.725	0.241954
	7.5	0.75	0.305367			30	0.75	0.247712
	7.75	0.775	0.313253			31	0.775	0.253342
	8	0.8	0.320981			32	0.8	0.258848
	8.25	0.825	0.328552			33	0.825	0.264232
	8.5	0.85	0.335969			34	0.85	0.269529
	8.75	0.875	0.343233			35	0.875	0.274702
	9	0.9	0.350346			36	0.9	0.279718
	9.25	0.925	0.35731			37	0.925	0.284613
	9.5	0.95	0.364167			38	0.95	0.289386
	9.75	0.975	0.370834			39	0.975	0.294037
	10	1	0.377356			40	1	0.298568
	10.25	1.025	0.383734			41	1.025	0.303012
	10.5	1.05	0.389968			42	1.05	0.307301
	10.75	1.075	0.396098			43	1.075	0.311503
	11	1.1	0.402084			44	1.1	0.31558
	11.25	1.125	0.40789			45	1.125	0.319496
	11.5	1.15	0.413595			46	1.15	0.323323
	11.75	1.175	0.41916			47	1.175	0.327025
	12	1.2	0.424548			48	1.2	0.330602
	12.25	1.225	0.429837			49	1.225	0.334056
	12.5	1.25	0.434987			50	1.25	0.337387
	12.75	1.275	0.44			51	1.275	0.3406
	13	1.3	0.444841			52	1.3	0.343698
	13.25	1.325	0.449587			53	1.325	0.346685
	13.5	1.35	0.454199			54	1.35	0.349565
	13.75	1.375	0.458676			55	1.375	0.352342
	14	1.4	0.463022			56	1.4	0.355021
	14.25	1.425	0.467236			57	1.425	0.357605
	14.5	1.45	0.471287			58	1.45	0.3601
	14.75	1.475	0.475249			59	1.475	0.362509
	15	1.5	0.479086			60	1.5	0.364835
	15.25	1.525	0.482802			61	1.525	0.367063
	15.5	1.55	0.4864			62	1.55	0.369236
	15.75	1.575	0.489882			63	1.575	0.371337
	16	1.6	0.49325			64	1.6	0.373369
	16.25	1.625	0.496507			65	1.625	0.375334
	16.5	1.65	0.499654			66	1.65	0.377236
	16.75	1.675	0.502695			67	1.675	0.379077
	17	1.7	0.505633			68	1.7	0.38086
	17.25	1.725	0.508472			69	1.725	0.382587
	17.5	1.75	0.511214			70	1.75	0.38426
	17.75	1.775	0.513864			71	1.775	0.385882
	18	1.8	0.516423			72	1.8	0.387454
	18.25	1.825	0.518895			73	1.825	0.388978
	18.5	1.85	0.521283			74	1.85	0.390457
	18.75	1.875	0.523589			75	1.875	0.391892
	19	1.9	0.525817			76	1.9	0.393285
	19.25	1.925	0.527968			77	1.925	0.394636
	19.5	1.95	0.530046			78	1.95	0.395948
	19.75	1.975	0.532054			79	1.975	0.397222
	20	2	0.533995			80	2	0.398458
	20.25	2.025	0.535871			81	2.025	0.399658
	20.5	2.05	0.537684			82	2.05	0.400824
	20.75	2.075	0.539437			83	2.075	0.401956
	21	2.1	0.541133			84	2.1	0.403056
	21.25	2.125	0.542772			85	2.125	0.404126
	21.5	2.15	0.544358			86	2.15	0.405166
	21.75	2.175	0.545892			87	2.175	0.406178
	22	2.2	0.547376			88	2.2	0.407163
	22.25	2.225	0.548812			89	2.225	0.40812
	22.5	2.25	0.550203			90	2.25	0.409053
	22.75	2.275	0.551548			91	2.275	0.40996
	23	2.3	0.552851			92	2.3	0.410844
	23.25	2.325	0.554113			93	2.325	0.411705
	23.5	2.35	0.555335			94	2.35	0.412545
	23.75	2.375	0.556519			95	2.375	0.413364
	24	2.4	0.557666			96	2.4	0.414163
	24.25	2.425	0.558778			97	2.425	0.414944
	24.5	2.45	0.559856			98	2.45	0.415706
	24.75	2.475	0.560901			99	2.475	0.416452
	25	2.5	0.561915			100	2.5	0.417181
	25.25	2.525	0.562899			101	2.525	0.417896
	25.5	2.55	0.563854			102	2.55	0.418596
	25.75	2.575	0.564781			103	2.575	0.419282
	26	2.6	0.565682			104	2.6	0.419956
	26.25	2.625	0.566557			105	2.625	0.420617
	26.5	2.65	0.567408			106	2.65	0.421267
	26.75	2.675	0.568236			107	2.675	0.421906
	27	2.7	0.569041			108	2.7	0.422534
	27.25	2.725	0.569825			109	2.725	0.423153
	27.5	2.75	0.570589			110	2.75	0.423763
	27.75	2.775	0.571333			111	2.775	0.424364
	28	2.8	0.572058			112	2.8	0.424958
	28.25	2.825	0.572766			113	2.825	0.425543
	28.5	2.85	0.573457			114	2.85	0.426122
	28.75	2.875	0.574132			115	2.875	0.426694
	29	2.9	0.574793			116	2.9	0.42726
	29.25	2.925	0.575439			117	2.925	0.427821
	29.5	2.95	0.576071			118	2.95	0.428376
	29.75	2.975	0.576691			119	2.975	0.428926
	30	3	0.5773			120	3	0.429471
	30	3	0.5773			120	3	0.429471
	30.25	3	0.568713			121	3	0.420741
	30.5	3	0.560633			122	3	0.413157
	30.75	3	0.553			123	3	0.406244
	31	3	0.545767			124	3	0.399992
	31.25	3	0.538895			125	3	0.394292
	31.5	3	0.532353			126	3	0.389058
	31.75	3	0.526213			127	3	0.384223
	32	3	0.520343			128	3	0.379732
	32.25	3	0.514732			129	3	0.375541
	32.5	3	0.509362			130	3	0.371615
	32.75	3	0.50422			131	3	0.367922
	33	3	0.499292			132	3	0.364439
	33.25	3	0.494565			133	3	0.361144
	33.5	3	0.490029			134	3	0.358019
	33.75	3	0.485671			135	3	0.355049
	34	3	0.481482			136	3	0.352222
	34.25	3	0.477454			137	3	0.349526
	34.5	3	0.473577			138	3	0.346989
	34.75	3	0.469843			139	3	0.344559
	35	3	0.466245			140	3	0.34223
	35.25	3	0.462776			141	3	0.339995
	35.5	3	0.459429			142	3	0.337849
	35.75	3	0.456198			143	3	0.335785
	36	3	0.453078			144	3	0.3338
	36.25	3	0.450063			145	3	0.331889
	36.5	3	0.447148			146	3	0.330047
	36.75	3	0.444327			147	3	0.32827
	37	3	0.441597			148	3	0.326555
	37.25	3	0.438952			149	3	0.3249
	37.5	3	0.43639			150	3	0.3233
	37.75	3	0.433906			151	3	0.321753
	38	3	0.431496			152	3	0.320256
	38.25	3	0.429157			153	3	0.318807
	38.5	3	0.426887			154	3	0.317404
	38.75	3	0.42468			155	3	0.316045
	39	3	0.422536			156	3	0.314727
	39.25	3	0.420451			157	3	0.313449
	39.5	3	0.418422			158	3	0.312208
	39.75	3	0.416447			159	3	0.311005
	40	3	0.414523			160	3	0.309836
	40.25	3	0.41265			161	3	0.3087
	40.5	3	0.410823			162	3	0.307597
	40.75	3	0.409042			163	3	0.306524
	41	3	0.407305			164	3	0.305481
	41.25	3	0.405609			165	3	0.304466
	41.5	3	0.403953			166	3	0.303479
	41.75	3	0.402336			167	3	0.302518
	42	3	0.400755			168	3	0.301582
	42.25	3	0.39921			169	3	0.30067
	42.5	3	0.3977			170	3	0.299782
	42.75	3	0.396222			171	3	0.298917
	43	3	0.394777			172	3	0.298073
	43.25	3	0.393361			173	3	0.297251
	43.5	3	0.391976			174	3	0.296448
	43.75	3	0.390619			175	3	0.295665
	44	3	0.389289			176	3	0.294902
	44.25	3	0.387985			177	3	0.294156
	44.5	3	0.386707			178	3	0.293428
	44.75	3	0.385454			179	3	0.292718
	45	3	0.384224			180	3	0.292023
	45.25	3	0.383018			181	3	0.291345
	45.5	3	0.381833			182	3	0.290682
	45.75	3	0.38067			183	3	0.290034
	46	3	0.379528			184	3	0.289401
	46.25	3	0.378406			185	3	0.288781
	46.5	3	0.377303			186	3	0.288175
	46.75	3	0.376219			187	3	0.287582
	47	3	0.375154			188	3	0.287002
	47.25	3	0.374106			189	3	0.286434
	47.5	3	0.373076			190	3	0.285878
	47.75	3	0.372062			191	3	0.285334
	48	3	0.371065			192	3	0.2848
	48.25	3	0.370083			193	3	0.284278
	48.5	3	0.369117			194	3	0.283766
	48.75	3	0.368165			195	3	0.283264
	49	3	0.367228			196	3	0.282772
	49.25	3	0.366305			197	3	0.28229
	49.5	3	0.365396			198	3	0.281817
	49.75	3	0.364501			199	3	0.281352
	50	3	0.363618			200	3	0.280897
	50.25	3	0.362748			201	3	0.28045
	50.5	3	0.361891			202	3	0.280011
	50.75	3	0.361045			203	3	0.279579
	51	3	0.360211			204	3	0.279156
	51.25	3	0.359389			205	3	0.278739
	51.5	3	0.358578			206	3	0.27833
	51.75	3	0.357777			207	3	0.277928
	52	3	0.356988			208	3	0.277532
	52.25	3	0.356208			209	3	0.277143
	52.5	3	0.355439			210	3	0.27676
	52.75	3	0.35468			211	3	0.276383
	53	3	0.353931			212	3	0.276012
	53.25	3	0.353191			213	3	0.275647
	53.5	3	0.35246			214	3	0.275287
	53.75	3	0.351738			215	3	0.274933
	54	3	0.351026			216	3	0.274584
	54.25	3	0.350322			217	3	0.27424
	54.5	3	0.349626			218	3	0.2739
	54.75	3	0.348939			219	3	0.273566
	55	3	0.34826			220	3	0.273236
	55.25	3	0.347589			221	3	0.27291
	55.5	3	0.346926			222	3	0.272589
	55.75	3	0.34627			223	3	0.272272
	56	3	0.345623			224	3	0.271959
	56.25	3	0.344982			225	3	0.271651
	56.5	3	0.344349			226	3	0.271346
	56.75	3	0.343723			227	3	0.271044
	57	3	0.343104			228	3	0.270747
	57.25	3	0.342492			229	3	0.270453
	57.5	3	0.341887			230	3	0.270162
	57.75	3	0.341288			231	3	0.269875
	58	3	0.340696			232	3	0.269591
	58.25	3	0.34011			233	3	0.26931
	58.5	3	0.33953			234	3	0.269033
	58.75	3	0.338957			235	3	0.268758
	59	3	0.338389			236	3	0.268487
	59.25	3	0.337828			237	3	0.268218
	59.5	3	0.337273			238	3	0.267952
	59.75	3	0.336723			239	3	0.267688
	60	3	0.336179			240	3	0.267428
	60	3	0.336179			240	3	0.267428
	60.25	2.975	0.325816			241	2.975	0.257118
	60.5	2.95	0.315556			242	2.95	0.246882
	60.75	2.925	0.305338			243	2.925	0.236707
	61	2.9	0.295162			244	2.9	0.226599
	61.25	2.875	0.285018			245	2.875	0.216594
	61.5	2.85	0.274897			246	2.85	0.206725
	61.75	2.825	0.264795			247	2.825	0.197022
	62	2.8	0.254707			248	2.8	0.187514
	62.25	2.775	0.244635			249	2.775	0.178222
	62.5	2.75	0.234581			250	2.75	0.169164
	62.75	2.725	0.224552			251	2.725	0.160353
	63	2.7	0.214552			252	2.7	0.151795
	63.25	2.675	0.20459			253	2.675	0.143494
	63.5	2.65	0.194674			254	2.65	0.135449
	63.75	2.625	0.184813			255	2.625	0.127657
	64	2.6	0.175013			256	2.6	0.120112
	64.25	2.575	0.165283			257	2.575	0.112806
	64.5	2.55	0.15563			258	2.55	0.10573
	64.75	2.525	0.14606			259	2.525	0.098874
	65	2.5	0.136579			260	2.5	0.0922253
	65.25	2.475	0.127193			261	2.475	0.0857725
	65.5	2.45	0.117906			262	2.45	0.0795035
	65.75	2.425	0.108723			263	2.425	0.0734061
	66	2.4	0.0996472			264	2.4	0.0674683
	66.25	2.375	0.0906815			265	2.375	0.0616783
	66.5	2.35	0.0818286			266	2.35	0.0560249
	66.75	2.325	0.0730905			267	2.325	0.0504974
	67	2.3	0.0644686			268	2.3	0.0450854
	67.25	2.275	0.0559641			269	2.275	0.0397792
	67.5	2.25	0.0475775			270	2.25	0.0345697
	67.75	2.225	0.0393089			271	2.225	0.0294484
	68	2.2	0.0311581			272	2.2	0.0244073
	68.25	2.175	0.0231244			273	2.175	0.0194392
	68.5	2.15	0.0152069			274	2.15	0.0145371
	68.75	2.125	0.00740442			275	2.125	0.00969466
	69	2.1	-0.000284677			276	2.1	0.00490616
	69.25	2.075	-0.00786211			277	2.075	0.000166209
	69.5	2.05	-0.0153299			278	2.05	-0.0045301
	69.75	2.025	-0.0226901			279	2.025	-0.00918726
	70	2	-0.0299451			280	2	-0.0138093
	70.25	1.975	-0.0370974			281	1.975	-0.0184001
	70.5	1.95	-0.0441495			282	1.95	-0.0229629
	70.75	1.925	-0.0511041			283	1.925	-0.027501
	71	1.9	-0.0579638			284	1.9	-0.0320172
	71.25	1.875	-0.0647314			285	1.875	-0.0365139
	71.5	1.85	-0.0714098			286	1.85	-0.0409936
	71.75	1.825	-0.0780017			287	1.825	-0.0454581
	72	1.8	-0.08451			288	1.8	-0.0499095
	72.25	1.775	-0.0909376			289	1.775	-0.0543493
	72.5	1.75	-0.0972871			290	1.75	-0.0587791
	72.75	1.725	-0.103561			291	1.725	-0.0632001
	73	1.7	-0.109763			292	1.7	-0.0676134
	73.25	1.675	-0.115895			293	1.675	-0.0720202
	73.5	1.65	-0.12196			294	1.65	-0.076421
	73.75	1.625	-0.12796			295	1.625	-0.0808164
	74	1.6	-0.133898			296	1.6	-0.0852069
	74.25	1.575	-0.139776			297	1.575	-0.0895928
	74.5	1.55	-0.145597			298	1.55	-0.093974
	74.75	1.525	-0.151363			299	1.525	-0.0983507
	75	1.5	-0.157076			300	1.5	-0.102723
	75.25	1.475	-0.162738			301	1.475	-0.10709
	75.5	1.45	-0.168351			302	1.45	-0.111452
	75.75	1.425	-0.173918			303	1.425	-0.115807
	76	1.4	-0.179439			304	1.4	-0.120163
	76.25	1.375	-0.184917			305	1.375	-0.124503
	76.5	1.35	-0.190353			306	1.35	-0.128834
	76.75	1.325	-0.195749			307	1.325	-0.133154
	77	1.3	-0.201106			308	1.3	-0.137461
	77.25	1.275	-0.206425			309	1.275	-0.141755
	77.5	1.25	-0.211709			310	1.25	-0.146042
	77.75	1.225	-0.216957			311	1.225	-0.150309
	78	1.2	-0.222171			312	1.2	-0.154544
	78.25	1.175	-0.227352			313	1.175	-0.158755
	78.5	1.15	-0.2325			314	1.15	-0.162941
	78.75	1.125	-0.23763			315	1.125	-0.167099
	79	1.1	-0.242714			316	1.1	-0.171224
	79.25	1.075	-0.247766			317	1.075	-0.175316
	79.5	1.05	-0.252787			318	1.05	-0.17937
	79.75	1.025	-0.257775			319	1.025	-0.183402
	80	1	-0.262733			320	1	-0.187377
	80.25	0.975	-0.267672			321	0.975	-0.191311
	80.5	0.95	-0.272565			322	0.95	-0.19522
	80.75	0.925	-0.277423			323	0.925	-0.199086
	81	0.9	-0.282248			324	0.9	-0.202908
	81.25	0.875	-0.287037			325	0.875	-0.206686
	81.5	0.85	-0.29179			326	0.85	-0.210418
	81.75	0.825	-0.296507			327	0.825	-0.214103
	82	0.8	-0.301202			328	0.8	-0.217724
	82.25	0.775	-0.305859			329	0.775	-0.221299
	82.5	0.75	-0.310478			330	0.75	-0.224845
	82.75	0.725	-0.315058			331	0.725	-0.228342
	83	0.7	-0.319597			332	0.7	-0.231774
	83.25	0.675	-0.324096			333	0.675	-0.235161
	83.5	0.65	-0.328553			334	0.65	-0.238518
	83.75	0.625	-0.332966			335	0.625	-0.241828
	84	0.6	-0.337334			336	0.6	-0.24509
	84.25	0.575	-0.341656			337	0.575	-0.248306
	84.5	0.55	-0.345932			338	0.55	-0.251476
	84.75	0.525	-0.35016			339	0.525	-0.254601
	85	0.5	-0.354341			340	0.5	-0.257681
	85.25	0.475	-0.358474			341	0.475	-0.260716
	85.5	0.45	-0.362559			342	0.45	-0.263706
	85.75	0.425	-0.366594			343	0.425	-0.266654
	86	0.4	-0.37058			344	0.4	-0.26956
	86.25	0.375	-0.374516			345	0.375	-0.272424
	86.5	0.35	-0.378403			346	0.35	-0.275236
	86.75	0.325	-0.382241			347	0.325	-0.278023
	87	0.3	-0.386029			348	0.3	-0.280771
	87.25	0.275	-0.389767			349	0.275	-0.283481
	87.5	0.25	-0.393457			350	0.25	-0.286154
	87.75	0.225	-0.397097			351	0.225	-0.288789
	88	0.2	-0.400689			352	0.2	-0.291387
	88.25	0.175	-0.404232			353	0.175	-0.293949
	88.5	0.15	-0.407728			354	0.15	-0.296475
	88.75	0.125	-0.411177			355	0.125	-0.298964
	89	0.1	-0.414578			356	0.1	-0.301419
	89.25	0.075	-0.417933			357	0.075	-0.303839
	89.5	0.05	-0.421241			358	0.05	-0.306225
	89.75	0.025	-0.424503			359	0.025	-0.308577
	90	0	-0.427719			360	0	-0.310896

## Sheet: FIGURE 9
COMPUTATIONAL	Outer Diameter	Radial Force
												r1
	3.56192	0.00261099										2.4	0.354738
	3.42492	0.0809755										2.46	0.320826
	3.2591	0.171544										2.45	0.326478
	3.06988	0.226781										3.25	-0.125682
	2.8642	0.263151										3.6	-0.323502
	2.65	0.289472										3.95	-0.521322
	2.4358	0.300492
	2.23012	0.303224										r2
	2.04088	0.302877										1.23	0.346204
	1.87508	0.300601										1.85	-0.00422
	1.73808	0.296135										2.4	-0.31508
	1.63321	0.288004										2.46	-0.348992
	1.56121	0.277708										2.45	-0.34334
	1.51969	0.267658										3.25	-0.7955
	1.50266	0.249925										3.6	-0.99332
	1.5	0.229968
	1.5	0.229968										DOT
	1.50266	0.204725										2.505	0.2944
	1.51969	0.168458
	1.56121	0.13637
	1.63322	0.0986344
	1.73809	0.047781
	1.87508	0
